# Supplementary material for: Revisiting the Taxonomy of Cylapocoris Carvalho, 1954 (Hemiptera: Miridae: Cylapinae) with Descriptions of Five New Species and Morphology-Based Phylogenetic Analysis of the Genus
Source: Insects. 2023 Aug 22;14(9):721. doi: 10.3390/insects14090721 (PMC10531595; doi:10.3390/insects14090721)
Supplement: Supplementary file 1 [file insects-14-00721-s001.zip]

Archive with 1 entries (1 files):
- insects-2508602-supplementary.txt
