# Supplementary material for: Revisiting the Taxonomy of Cylapocoris Carvalho, 1954 (Hemiptera: Miridae: Cylapinae) with Descriptions of Five New Species and Morphology-Based Phylogenetic Analysis of the Genus
Source: Insects. 2023 Aug 22;14(9):721. doi: 10.3390/insects14090721 (PMC10531595; doi:10.3390/insects14090721)
Supplement: Supplementary file 1 [file insects-14-00721-s001.zip › insects-2508602-supplementary.txt]

#NEXUS
[written Wed Aug 09 13:29:47 CEST 2023 by Mesquite  version 3.61 (build 927) at DESKTOP-GG8DF28/192.168.0.103]

BEGIN TAXA;
	DIMENSIONS NTAX=31;
	TAXLABELS
		Isometopus_intrusus Psallops_sp._Malaysia Bothriomiris_dissimulans Amapacylapus_amapariensis Cylapomorpha_sp._Brunei Cylapus_tenuicornis Rhinomiris_sp._Phillipines Comefulvius_chingonus Cylapocoroides_centralis Euchilofulvius_tibialis Fulvius_pallens Henryfulvius_gracilis Incafulvius_peruvianus Peritropis_saldaeformis Xenocylapus_tenuis Cylapocoris_bimaculatus Cylapocoris_brailovskyi Cylapocoris_brooksi Cylapocoris_castaneus Cylapocoris_carvalhoi Cylapocoris_costaricaensis Cylapocoris_cucculatus Cylapocoris_fulvus Cylapocoris_laevigatus Cylapocoris_marmoreus Cylapocoris_plectipennis Cylapocoris_pilosus Cylapocoris_scutellatus Cylapocoris_simplex Cylapocoris_simplexoides Cylapocoris_sulinus 
	;

END;


BEGIN CHARACTERS;
	DIMENSIONS  NCHAR=62;
	FORMAT DATATYPE = STANDARD RESPECTCASE GAP = - MISSING = ? SYMBOLS = "  0 1 2 3 4 5 6 7 8 9 A B C D E F G H J K M N P Q R S T U V W X Y Z a b c d e f g h j k m n p q";
	CHARSTATELABELS 
		1 Head_position_ / ,
		2 Head_shape / ,
		3 Gula_length / ,
		4 Buccula_shape / ,
		5 Vertex_posterior_carina / ,
		6 Longitudinal_sulcus_on_vertex_presence / ,
		7 'Width/height ratio of head, anterior view' / ,
		8 Position_of_frons_in_relation_to_vertex / ,
		9 Posterior_suture_of_mandibular_plate_presence_and_development / ,
		10 Eye_position_in_lateral_view / ,
		11 Portion_between_apex_of_clypeus_and_anterior_margin_of_eye_length / ,
		12 Position_of_clypeal_base / ,
		13 Antennal_insertions_position / ,
		14 Total_antennal_length / ,
		15 Antennal_segment_I_length / ,
		16 Pale_annulation_on_antennal_segment_II_apically_presence / ,
		17 Labium_structure / ,
		18 Labium_length / ,
		19 Labial_segment_I_lenght / ,
		20 Structure_of_labial_segment_I / ,
		21 Structure_of_labial_segment_II / ,
		22 Ladder_like_structure_on_lateral_sufface_of_labial_segment_II_presence / ,
		23 'Labial segments I/II length ratio' / ,
		24 Labial_segment_IV_structure / ,
		25 Lateral_carina_of_pronotum_in_dorsal_view,
		26 Pronotal_collar_structure_in_dorsal_view / ,
		27 Suture_delimiting_pronotal_collar / ,
		28 Pronotal_calli_lenght / ,
		29 Pronotal_lenght_ / ,
		30 Pit_between_calli_presence / ,
		31 Punctation_on_pronotum_presence / ,
		32 Lateral_margin_of_pronotum_structure / ,
		33 Posterior_margin_of_pronotum_shape / ,
		34 Humeral_angle_shape / ,
		35 Scutellum_structure / ,
		36 Sides_of_scutellum / ,
		37 Deep_cavity_on_proepimeron / ,
		38 Cavity_on_anteroventral_portion_of_metepisternum / ,
		39 Scent_gland_evaporative_area_development / ,
		40 Scent_gland_evaporative_area_shape / ,
		41 Setae_on_hemelytron / ,
		42 Hemelytron_punctation / ,
		43 Costal_fracture_presence / ,
		44 'Brown yellow regular pattern between medial fracture and R+M vein' / ,
		45 _Yellowish_patch_on_apex_of_endocorium_presence / ,
		46 'Yellow, regular, relatively large patches on hemelytron presence' / ,
		47 Apical_process_subapical_incision_ / ,
		48 Left_paramere_apical_process_in_dorsal_view / ,
		49 Right_paramere_apical_process_medial_process / ,
		50 'Rario lateral sclerite/mesal sclerite' / ,
		51 Endosoma_thickness / ,
		52 Sclerotized_part_of_ductus_seminis_inside_endosoma_lenght / ,
		53 At_least_two_endosomal_sclerite_presence / ,
		54 Basal_sclerite_presence / ,
		55 Apical_sclerite_presence / ,
		56 Apical_sclerite_development / ,
		57 Secondary_gonopore_development / ,
		58 Microsculpture_around_secondary_gonopore / ,
		59 Bursa_copulatrix_size / ,
		60 Membranous_structure_between_first_gonapophyses_presence / ,
		61 First_valvula_apex_shape / ,
		62 Second_valvula_teeth_presence /  ; 
	MATRIX
	Isometopus_intrusus         01000020031110101100000100?00011100?0000010000000-0?000-020000
	Psallops_sp._Malaysia       0001101100100010120110110000000000000000000000000-00000-000110
	Bothriomiris_dissimulans    0000102111011010001000000--0001120000000010000000-00000-001001
	Amapacylapus_amapariensis   0200010022022110000000000000001010000011010010000-00000-111001
	Cylapomorpha_sp._Brunei     0200021011011110000000000000000010000000000000000-00100-00?001
	Cylapus_tenuicornis         0200010022022110000000000000001010000011010000000-00100-111001
	Rhinomiris_sp._Phillipines  2011012201000100123110110000000000000011001000000-00000-11100?
	Comefulvius_chingonus       201100220000001012201111011100010101003-121000000-01000-00????
	Cylapocoroides_centralis    2011102200000010121110110010000120010?00020000?01-00000-00????
	Euchilofulvius_tibialis     201101220000001012111011010000010000003-100000010-00000-000110
	Fulvius_pallens             2011002200000011121110110101000001000022100000010-00000-000110
	Henryfulvius_gracilis       001100210000000012201111011100010101003-021100????????????????
	Incafulvius_peruvianus      20110022000000?012201111011100010101003-021000????????????????
	Peritropis_saldaeformis     2011112200000010121110110--0000110000000100000000-00100-000110
	Xenocylapus_tenuis          201100220000000012201111011100010101003-021100000-01000-000010
	Cylapocoris_bimaculatus     201110220000001112111011101001112011110002000011110010100001??
	Cylapocoris_brailovskyi     2011102200000011121110111010011120011100020000111-00100-00????
	Cylapocoris_brooksi         20111022000000101211101110100111200111000200001110001000000001
	Cylapocoris_castaneus       2011102200000011121110110010010120011100020000111-01000-00????
	Cylapocoris_carvalhoi       2011102200000012121110111010012120011100020000111000101000????
	Cylapocoris_costaricaensis  2011102200000011121110111010012120011100020000111100100-00????
	Cylapocoris_cucculatus      20111022000000121211101110100121200111000200001110001011000001
	Cylapocoris_fulvus          2011102200100010121110110010110120011100020010111-11010000????
	Cylapocoris_laevigatus      2011102200000011121110110010010120011100020000111-01000000????
	Cylapocoris_marmoreus       2011102200000011121110110010011120111100020011111-01000000????
	Cylapocoris_plectipennis    2011102200000012121110111010012120011100020000111100101100????
	Cylapocoris_pilosus         201110220000001?12111011?01001112001110002000011110???1100????
	Cylapocoris_scutellatus     201110220000001012111011?010011120111100020011111-01001000????
	Cylapocoris_simplex         2011102200100010121110110010110120011100020010111-11000-000001
	Cylapocoris_simplexoides    2011102200100010121110110010110120011100020010111-11010-00????
	Cylapocoris_sulinus         201110220010001012111011?010010120011100020010111-01000-00????

;

END;
BEGIN ASSUMPTIONS;
	TYPESET * UNTITLED   =  unord:  1- 62;

END;

BEGIN MESQUITECHARMODELS;
	ProbModelSet * UNTITLED   =  'Mk1 (est.)':  1- 62;
END;
